# Supplementary material for: Nine new species of Uramya Robineau-Desvoidy (Diptera: Tachinidae) from Area de Conservación Guanacaste in northwestern Costa Rica, with a key to their identification
Source: Biodivers Data J. 2017 Mar 7;(5):e9649. doi: 10.3897/BDJ.5.e9649 (PMC5345113; doi:10.3897/BDJ.5.e9649)
Supplement: XML Treatment for Uramya [file BDJ.5.e9649-treatment1.xml]

<!DOCTYPE tp:taxon-treatment
  PUBLIC "-//TaxonX//DTD Taxonomic Treatment Publishing DTD v0 20100105//EN" "tax-treatment-NSO.dtd">
<tp:taxon-treatment xmlns:tp="http://www.plazi.org/taxpub"><tp:treatment-meta><mixed-citation publication-type="journal"><person-group><name><surname>Fleming</surname><given-names>AJ</given-names></name><name><surname>Wood</surname><given-names>D. Monty</given-names></name><name><surname>Smith</surname><given-names>M. Alex</given-names></name><name><surname>Hallwachs</surname><given-names>Winnie</given-names></name><name><surname>Janzen</surname><given-names>Daniel</given-names></name><name><surname>Dapkey</surname><given-names>Tanya</given-names></name></person-group><article-title>Nine new species of <italic><tp:taxon-name><tp:taxon-name-part taxon-name-part-type="genus">Uramya</tp:taxon-name-part></tp:taxon-name></italic> Robineau-Desvoidy (<tp:taxon-name><tp:taxon-name-part taxon-name-part-type="order">Diptera</tp:taxon-name-part></tp:taxon-name>: <tp:taxon-name><tp:taxon-name-part taxon-name-part-type="family">Tachinidae</tp:taxon-name-part></tp:taxon-name>) from Area de Conservación Guanacaste in northwestern Costa Rica, with a key to their identification</article-title><source>Biodivers Data J</source><day>07</day><month>3</month><year>2017</year><volume>2017</volume><issue>5</issue><pub-id pub-id-type="doi">10.3897/BDJ.5.e9649</pub-id></mixed-citation></tp:treatment-meta><tp:nomenclature><tp:taxon-name>
            <tp:taxon-name-part taxon-name-part-type="genus">Uramya</tp:taxon-name-part>
          </tp:taxon-name><tp:taxon-authority>Robineau-Desvoidy, 1830</tp:taxon-authority><tp:nomenclature-citation-list><tp:nomenclature-citation><tp:taxon-name>
                <tp:taxon-name-part taxon-name-part-type="genus">Uramya</tp:taxon-name-part>
              </tp:taxon-name><comment> Robineau-Desvoidy, 1830: 215. Type species: <italic><tp:taxon-name><tp:taxon-name-part taxon-name-part-type="genus">Uramya</tp:taxon-name-part> <tp:taxon-name-part taxon-name-part-type="species">producta</tp:taxon-name-part></tp:taxon-name></italic> Robineau-Desvoidy, 1830, by monotypy.</comment></tp:nomenclature-citation><tp:nomenclature-citation><tp:taxon-name>
                <tp:taxon-name-part taxon-name-part-type="genus">Olinda</tp:taxon-name-part>
              </tp:taxon-name><comment> Robineau-Desvoidy, 1830: 116. Type species: <italic><tp:taxon-name><tp:taxon-name-part taxon-name-part-type="genus">Olinda</tp:taxon-name-part> <tp:taxon-name-part taxon-name-part-type="species">brasiliensis</tp:taxon-name-part></tp:taxon-name></italic> Robineau-Desvoidy, 1830, by monotypy. <bold>Syn. nov.</bold></comment></tp:nomenclature-citation><tp:nomenclature-citation><tp:taxon-name>
                <tp:taxon-name-part taxon-name-part-type="genus">Aporia</tp:taxon-name-part>
              </tp:taxon-name><comment> Macquart, 1846: 297 (1846: 169) (preocc. by Hübner, 1819). Type species: <italic><tp:taxon-name><tp:taxon-name-part taxon-name-part-type="genus">Aporia</tp:taxon-name-part> <tp:taxon-name-part taxon-name-part-type="species">quadrimaculata</tp:taxon-name-part></tp:taxon-name></italic> Macquart, 1846, by monotypy.</comment></tp:nomenclature-citation><tp:nomenclature-citation><tp:taxon-name>
                <tp:taxon-name-part taxon-name-part-type="genus">Oxydexia</tp:taxon-name-part>
              </tp:taxon-name><comment> Bigot, 1885: xxxiii. Type species: <italic><tp:taxon-name><tp:taxon-name-part taxon-name-part-type="genus">Oxydexia</tp:taxon-name-part> <tp:taxon-name-part taxon-name-part-type="species">acuminata</tp:taxon-name-part></tp:taxon-name></italic> Bigot, 1885, by monotypy.</comment></tp:nomenclature-citation><tp:nomenclature-citation><tp:taxon-name>
                <tp:taxon-name-part taxon-name-part-type="genus">Neaporia</tp:taxon-name-part>
              </tp:taxon-name><comment> Townsend, 1908: 67 (<italic>nom. nov.</italic> for <italic><tp:taxon-name><tp:taxon-name-part taxon-name-part-type="genus">Aporia</tp:taxon-name-part></tp:taxon-name></italic> Macquart but preocc. by Gorham, 1897). Type species: <italic><tp:taxon-name><tp:taxon-name-part taxon-name-part-type="genus">Aporia</tp:taxon-name-part> <tp:taxon-name-part taxon-name-part-type="species">quadrimaculata</tp:taxon-name-part></tp:taxon-name></italic> Macquart, 1846, automatic [by designation of the same species (by monotypy) for <italic><tp:taxon-name><tp:taxon-name-part taxon-name-part-type="genus">Aporia</tp:taxon-name-part></tp:taxon-name></italic> Macquart, 1846].</comment></tp:nomenclature-citation><tp:nomenclature-citation><tp:taxon-name>
                <tp:taxon-name-part taxon-name-part-type="genus">Paraporia</tp:taxon-name-part>
              </tp:taxon-name><comment> Townsend, 1912: 48 (<italic>nom. nov.</italic> for <italic><tp:taxon-name><tp:taxon-name-part taxon-name-part-type="genus">Neaporia</tp:taxon-name-part></tp:taxon-name></italic> Townsend). Type species: <italic><tp:taxon-name><tp:taxon-name-part taxon-name-part-type="genus">Aporia</tp:taxon-name-part> <tp:taxon-name-part taxon-name-part-type="species">quadrimaculata</tp:taxon-name-part></tp:taxon-name></italic> Macquart, 1846, automatic [by designation of the same species (automatic) for <italic><tp:taxon-name><tp:taxon-name-part taxon-name-part-type="genus">Neaporia</tp:taxon-name-part></tp:taxon-name></italic> Townsend, 1908].</comment></tp:nomenclature-citation><tp:nomenclature-citation><tp:taxon-name>
                <tp:taxon-name-part taxon-name-part-type="genus">Pseudeuantha</tp:taxon-name-part>
              </tp:taxon-name><comment> Townsend, 1915: 416. Type species: <italic><tp:taxon-name><tp:taxon-name-part taxon-name-part-type="genus">Pseudeuantha</tp:taxon-name-part> <tp:taxon-name-part taxon-name-part-type="species">linellii</tp:taxon-name-part></tp:taxon-name></italic> Townsend, 1915 [= <italic><tp:taxon-name><tp:taxon-name-part taxon-name-part-type="genus">Lydella</tp:taxon-name-part> <tp:taxon-name-part taxon-name-part-type="species">indita</tp:taxon-name-part></tp:taxon-name></italic> Walker, 1860], by original designation.</comment></tp:nomenclature-citation><tp:nomenclature-citation><tp:taxon-name>
                <tp:taxon-name-part taxon-name-part-type="genus">Uromacquartia</tp:taxon-name-part>
              </tp:taxon-name><comment> Townsend, 1916b: 626. Type species: <italic><tp:taxon-name><tp:taxon-name-part taxon-name-part-type="genus">Uromacquartia</tp:taxon-name-part> <tp:taxon-name-part taxon-name-part-type="species">halisidotae</tp:taxon-name-part></tp:taxon-name></italic> Townsend, 1916, by original designation.</comment></tp:nomenclature-citation><tp:nomenclature-citation><tp:taxon-name>
                <tp:taxon-name-part taxon-name-part-type="genus">Gymnaporia</tp:taxon-name-part>
              </tp:taxon-name><comment> Townsend, 1919: 170. Type species: <italic><tp:taxon-name><tp:taxon-name-part taxon-name-part-type="genus">Gymnostylia</tp:taxon-name-part> <tp:taxon-name-part taxon-name-part-type="species">fasciata</tp:taxon-name-part></tp:taxon-name></italic> Macquart, 1848, by original designation.</comment></tp:nomenclature-citation><tp:nomenclature-citation><tp:taxon-name>
                <tp:taxon-name-part taxon-name-part-type="genus">Orthaporia</tp:taxon-name-part>
              </tp:taxon-name><comment> Townsend, 1919: 167. Type species: <italic><tp:taxon-name><tp:taxon-name-part taxon-name-part-type="genus">Orthaporia</tp:taxon-name-part> <tp:taxon-name-part taxon-name-part-type="species">similis</tp:taxon-name-part></tp:taxon-name></italic> Townsend, 1919 [= <italic><tp:taxon-name><tp:taxon-name-part taxon-name-part-type="genus">Dexia</tp:taxon-name-part> <tp:taxon-name-part taxon-name-part-type="species">longa</tp:taxon-name-part></tp:taxon-name></italic> Walker, 1852], by original designation.</comment></tp:nomenclature-citation><tp:nomenclature-citation><tp:taxon-name>
                <tp:taxon-name-part taxon-name-part-type="genus">Uraporia</tp:taxon-name-part>
              </tp:taxon-name><comment> Townsend, 1919: 170. Type species: <italic><tp:taxon-name><tp:taxon-name-part taxon-name-part-type="genus">Aporia</tp:taxon-name-part> <tp:taxon-name-part taxon-name-part-type="species">caudata</tp:taxon-name-part></tp:taxon-name></italic> Schiner, 1868, by original designation.</comment></tp:nomenclature-citation><tp:nomenclature-citation><tp:taxon-name>
                <tp:taxon-name-part taxon-name-part-type="genus">Anaporia</tp:taxon-name-part>
              </tp:taxon-name><comment> Townsend, 1919: 560. Type species: <italic><tp:taxon-name><tp:taxon-name-part taxon-name-part-type="genus">Aporia</tp:taxon-name-part> <tp:taxon-name-part taxon-name-part-type="species">limacodis</tp:taxon-name-part></tp:taxon-name></italic> Townsend, 1892, by original designation.</comment></tp:nomenclature-citation><tp:nomenclature-citation><tp:taxon-name>
                <tp:taxon-name-part taxon-name-part-type="genus">Procleonice</tp:taxon-name-part>
              </tp:taxon-name><comment> Townsend, 1935: 223. Type species: <italic><tp:taxon-name><tp:taxon-name-part taxon-name-part-type="genus">Procleonice</tp:taxon-name-part> <tp:taxon-name-part taxon-name-part-type="species">prolixa</tp:taxon-name-part></tp:taxon-name></italic> Townsend, 1935, by original designation. <bold>Syn. nov.</bold></comment></tp:nomenclature-citation><tp:nomenclature-citation><tp:taxon-name>
                <tp:taxon-name-part taxon-name-part-type="genus">Thelairomima</tp:taxon-name-part>
              </tp:taxon-name><comment> Townsend, 1935: 222. Type species: <italic><tp:taxon-name><tp:taxon-name-part taxon-name-part-type="genus">Thelairomima</tp:taxon-name-part> <tp:taxon-name-part taxon-name-part-type="species">pictipennis</tp:taxon-name-part></tp:taxon-name></italic> Townsend, 1935, by original designation.</comment></tp:nomenclature-citation><tp:nomenclature-citation><tp:taxon-name>
                <tp:taxon-name-part taxon-name-part-type="genus">Uramya</tp:taxon-name-part>
              </tp:taxon-name><comment><bold>Other Neotropical species included in <italic><tp:taxon-name><tp:taxon-name-part taxon-name-part-type="genus">Uramya</tp:taxon-name-part></tp:taxon-name></italic> Robineau-Desvoidy</bold></comment></tp:nomenclature-citation><tp:nomenclature-citation><tp:taxon-name>
                <tp:taxon-name-part taxon-name-part-type="species">acuminata</tp:taxon-name-part>
              </tp:taxon-name><comment> Wulp, 1890: 130 (<italic><tp:taxon-name><tp:taxon-name-part taxon-name-part-type="genus">Macquartia</tp:taxon-name-part></tp:taxon-name></italic>). Syntypes: 2 males, 3 females (BMNH) [examined by DMW]. Type localities: Mexico, Guerrero, Amula, 7,000 feet (2 males and 1 female); Omilteme (2 females).</comment></tp:nomenclature-citation><tp:nomenclature-citation><tp:taxon-name>
                <tp:taxon-name-part taxon-name-part-type="species">aldrichi</tp:taxon-name-part>
              </tp:taxon-name><comment> Reinhard, 1935: 163 (<italic><tp:taxon-name><tp:taxon-name-part taxon-name-part-type="genus">Uramya</tp:taxon-name-part></tp:taxon-name></italic>). Holotype male (USNM) [examined by DMW]. Type locality: Mexico, Oaxaca, Etla. (We have opted to leave this species out of the key on account of the holotype being too damaged; however, it most resembles <italic><tp:taxon-name><tp:taxon-name-part taxon-name-part-type="genus">U.</tp:taxon-name-part> <tp:taxon-name-part taxon-name-part-type="species">nitens</tp:taxon-name-part></tp:taxon-name></italic> Schiner.)</comment></tp:nomenclature-citation><tp:nomenclature-citation><tp:taxon-name>
                <tp:taxon-name-part taxon-name-part-type="species">brasiliensis</tp:taxon-name-part>
              </tp:taxon-name><comment> Robineau-Desvoidy, 1830: 116 (<italic><tp:taxon-name><tp:taxon-name-part taxon-name-part-type="genus">Olinda</tp:taxon-name-part></tp:taxon-name></italic>). Holotype female (MNHN). Type locality: Brazil, Garatuba [examined by AJF]. <bold>Comb. nov.</bold> (The holotype of this species was presumed lost; after ascertaining its existence, we confirm that it belongs to the genus <italic><tp:taxon-name><tp:taxon-name-part taxon-name-part-type="genus">Uramya</tp:taxon-name-part></tp:taxon-name></italic>; unfortunately, it is too damaged to identify properly and as such we have opted to leave this species out of the key.)</comment></tp:nomenclature-citation><tp:nomenclature-citation><tp:taxon-name>
                <tp:taxon-name-part taxon-name-part-type="species">brevicauda</tp:taxon-name-part>
              </tp:taxon-name><comment> Curran, 1934: 503 (<italic><tp:taxon-name><tp:taxon-name-part taxon-name-part-type="genus">Uramya</tp:taxon-name-part></tp:taxon-name></italic>). Holotype male (AMNH) [examined by DMW]. Type locality: Venezuela, Guanoco.</comment></tp:nomenclature-citation><tp:nomenclature-citation><tp:taxon-name>
                <tp:taxon-name-part taxon-name-part-type="species">prolixa</tp:taxon-name-part>
              </tp:taxon-name><comment> Townsend, 1935: 223 (<italic><tp:taxon-name><tp:taxon-name-part taxon-name-part-type="genus">Procleonice</tp:taxon-name-part></tp:taxon-name></italic>). Holotype female (BMNH) [examined by DMW]. Type locality: Trinidad. <bold>Syn. nov.</bold></comment></tp:nomenclature-citation><tp:nomenclature-citation><tp:taxon-name>
                <tp:taxon-name-part taxon-name-part-type="species">trinitatis</tp:taxon-name-part>
              </tp:taxon-name><comment> Thompson, 1963: 352 (<italic><tp:taxon-name><tp:taxon-name-part taxon-name-part-type="genus">Uromacquartia</tp:taxon-name-part></tp:taxon-name></italic>). Syntypes male and female (USNM) [examined by DMW]. Type locality: Trinidad, Santa Cruz Valley, Mt. Lambert.</comment></tp:nomenclature-citation><tp:nomenclature-citation><tp:taxon-name>
                <tp:taxon-name-part taxon-name-part-type="species">caudata</tp:taxon-name-part>
              </tp:taxon-name><comment> Schiner, 1868: 320 (<italic><tp:taxon-name><tp:taxon-name-part taxon-name-part-type="genus">Aporia</tp:taxon-name-part></tp:taxon-name></italic>). Syntypes: 2 males, presumed in NMW, but possibly lost. (NMW) Type locality: South America.</comment></tp:nomenclature-citation><tp:nomenclature-citation><tp:taxon-name>
                <tp:taxon-name-part taxon-name-part-type="species">fasciata</tp:taxon-name-part>
              </tp:taxon-name><comment> Macquart, 1848: 212 (<italic><tp:taxon-name><tp:taxon-name-part taxon-name-part-type="genus">Gymnostylia</tp:taxon-name-part></tp:taxon-name></italic>). Syntypes: 2 males. (BMNH) [examined by DMW]. Type locality: Brazil.</comment></tp:nomenclature-citation><tp:nomenclature-citation><tp:taxon-name>
                <tp:taxon-name-part taxon-name-part-type="species">indita</tp:taxon-name-part>
              </tp:taxon-name><comment> Walker, 1861: 306 (<italic><tp:taxon-name><tp:taxon-name-part taxon-name-part-type="genus">Lydella</tp:taxon-name-part></tp:taxon-name></italic>). Holotype male [published as female] (BMNH) [examined by DMW]. Type locality: Mexico.</comment></tp:nomenclature-citation><tp:nomenclature-citation><tp:taxon-name>
                <tp:taxon-name-part taxon-name-part-type="species">elegans</tp:taxon-name-part>
              </tp:taxon-name><comment> Giglios-Tos, 1863: 3 (<italic><tp:taxon-name><tp:taxon-name-part taxon-name-part-type="genus">Aporia</tp:taxon-name-part></tp:taxon-name></italic>). Holotype male (MRSN) [examined by DMW]. Type locality: Mexico, Tuxpango.</comment></tp:nomenclature-citation><tp:nomenclature-citation><tp:taxon-name>
                <tp:taxon-name-part taxon-name-part-type="species">linellii</tp:taxon-name-part>
              </tp:taxon-name><comment> Townsend, 1915: 416 (<italic><tp:taxon-name><tp:taxon-name-part taxon-name-part-type="genus">Pseudeuantha</tp:taxon-name-part></tp:taxon-name></italic>). Holotype female (USNM) [examined by DMW]. Type locality: Mexico, Tehuantepec.</comment></tp:nomenclature-citation><tp:nomenclature-citation><tp:taxon-name>
                <tp:taxon-name-part taxon-name-part-type="species">insolita</tp:taxon-name-part>
              </tp:taxon-name><comment> Guimarães, 1980: 198 (<italic><tp:taxon-name><tp:taxon-name-part taxon-name-part-type="genus">Uramya</tp:taxon-name-part></tp:taxon-name></italic>). Holotype male (MZSP) [examined by DMW]. Type locality: Brazil, Santa Catarina, Nova Teutònia.</comment></tp:nomenclature-citation><tp:nomenclature-citation><tp:taxon-name>
                <tp:taxon-name-part taxon-name-part-type="species">longa</tp:taxon-name-part>
              </tp:taxon-name><comment> Walker, 1853: 311 (<italic><tp:taxon-name><tp:taxon-name-part taxon-name-part-type="genus">Dexia</tp:taxon-name-part></tp:taxon-name></italic>). Holotype male (BMNH) [examined by DMW]. Type locality: South America.</comment></tp:nomenclature-citation><tp:nomenclature-citation><tp:taxon-name>
                <tp:taxon-name-part taxon-name-part-type="species">similis</tp:taxon-name-part>
              </tp:taxon-name><comment> Townsend, 1919: 167 (<italic><tp:taxon-name><tp:taxon-name-part taxon-name-part-type="genus">Orthaporia</tp:taxon-name-part></tp:taxon-name></italic>). Holotype male (AMNH) [examined by DMW]. Type locality: Brazil, Rio de Janeiro.</comment></tp:nomenclature-citation><tp:nomenclature-citation><tp:taxon-name>
                <tp:taxon-name-part taxon-name-part-type="species">nubilis</tp:taxon-name-part>
              </tp:taxon-name><comment> Townsend, 1929: 367 (<italic><tp:taxon-name><tp:taxon-name-part taxon-name-part-type="genus">Pseudeuantha</tp:taxon-name-part></tp:taxon-name></italic>). Holotype female (USNM) [examined by DMW]. Type locality: Brazil, São Paulo, Tremembé de Cantareira.</comment></tp:nomenclature-citation><tp:nomenclature-citation><tp:taxon-name>
                <tp:taxon-name-part taxon-name-part-type="species">nitens</tp:taxon-name-part>
              </tp:taxon-name><comment> Schiner, 1868: 320 (<italic><tp:taxon-name><tp:taxon-name-part taxon-name-part-type="genus">Aporia</tp:taxon-name-part></tp:taxon-name></italic>). Lectotype male (NMW), designated by Guimarães (1971) [examined by DMW]. Type locality: Venezuela.</comment></tp:nomenclature-citation><tp:nomenclature-citation><tp:taxon-name>
                <tp:taxon-name-part taxon-name-part-type="species">octomaculata</tp:taxon-name-part>
              </tp:taxon-name><comment> Townsend, 1919: 560 (<italic><tp:taxon-name><tp:taxon-name-part taxon-name-part-type="genus">Pseudeuantha</tp:taxon-name-part></tp:taxon-name></italic>). Holotype male (USNM) [examined by DMW]. Type locality: Peru, Huadquina, 5,000 ft.</comment></tp:nomenclature-citation><tp:nomenclature-citation><tp:taxon-name>
                <tp:taxon-name-part taxon-name-part-type="species">penai</tp:taxon-name-part>
              </tp:taxon-name><comment> Guimarães, 1980: 200 (<italic><tp:taxon-name><tp:taxon-name-part taxon-name-part-type="genus">Uramya</tp:taxon-name-part></tp:taxon-name></italic>). Holotype male (MZSP) [examined by DMW]. Type locality: Bolivia, Cochabamba, Chupare Locotal.</comment></tp:nomenclature-citation><tp:nomenclature-citation><tp:taxon-name>
                <tp:taxon-name-part taxon-name-part-type="species">plaumanni</tp:taxon-name-part>
              </tp:taxon-name><comment> Guimarães, 1980: 199 (<italic><tp:taxon-name><tp:taxon-name-part taxon-name-part-type="genus">Uramya</tp:taxon-name-part></tp:taxon-name></italic>). Holotype male (MZSP) [examined by DMW]. Type locality: Brazil, Santa Catarina, Nova Teutònia.</comment></tp:nomenclature-citation><tp:nomenclature-citation><tp:taxon-name>
                <tp:taxon-name-part taxon-name-part-type="species">producta</tp:taxon-name-part>
              </tp:taxon-name><comment> Robineau-Desvoidy, 1830: 216 (<italic><tp:taxon-name><tp:taxon-name-part taxon-name-part-type="genus">Uramya</tp:taxon-name-part></tp:taxon-name></italic>). Neotype male (MZSP), designated by Guimarães (1980) [examined by DMW]. Type locality: Brazil, Rio de Janeiro, Novo Friburgo, Mury.</comment></tp:nomenclature-citation><tp:nomenclature-citation><tp:taxon-name>
                <tp:taxon-name-part taxon-name-part-type="species">acuminata</tp:taxon-name-part>
              </tp:taxon-name><comment> Bigot, 1885: xxxiii (<italic><tp:taxon-name><tp:taxon-name-part taxon-name-part-type="genus">Oxydexia</tp:taxon-name-part></tp:taxon-name></italic>). Holotype male (BMNH) [examined by DMW]. Type locality: Brazil.</comment></tp:nomenclature-citation><tp:nomenclature-citation><tp:taxon-name>
                <tp:taxon-name-part taxon-name-part-type="species">pictipennis</tp:taxon-name-part>
              </tp:taxon-name><comment> Townsend, 1935: 222 (<italic><tp:taxon-name><tp:taxon-name-part taxon-name-part-type="genus">Thelairomima</tp:taxon-name-part></tp:taxon-name></italic>). Holotype female (MZSP) [examined by DMW]. Type locality: Brazil, São Paulo, São Vicente.</comment></tp:nomenclature-citation><tp:nomenclature-citation><tp:taxon-name>
                <tp:taxon-name-part taxon-name-part-type="species">quadrimaculata</tp:taxon-name-part>
              </tp:taxon-name><comment> Macquart, 1846: 297 (1846: 169) (<italic><tp:taxon-name><tp:taxon-name-part taxon-name-part-type="genus">Aporia</tp:taxon-name-part></tp:taxon-name></italic>). Holotype male (MNHN) [examined by DMW]. Type locality: Colombia.</comment></tp:nomenclature-citation><tp:nomenclature-citation><tp:taxon-name>
                <tp:taxon-name-part taxon-name-part-type="species">hariola</tp:taxon-name-part>
              </tp:taxon-name><comment> Reinhard, 1961: 206 (<italic><tp:taxon-name><tp:taxon-name-part taxon-name-part-type="genus">Uramya</tp:taxon-name-part></tp:taxon-name></italic>). Holotype male (CNC) [examined by DMW]. Type locality: Colombia.</comment></tp:nomenclature-citation><tp:nomenclature-citation><tp:taxon-name>
                <tp:taxon-name-part taxon-name-part-type="species">sermyla</tp:taxon-name-part>
              </tp:taxon-name><comment> Walker, 1849: 850 (<italic><tp:taxon-name><tp:taxon-name-part taxon-name-part-type="genus">Dexia</tp:taxon-name-part></tp:taxon-name></italic>). Holotype male (BMNH). Type locality: Brazil. (<xref ref-type="bibr" rid="B1644226">Guimarães (1980)</xref> opted to leave this species out of <italic><tp:taxon-name><tp:taxon-name-part taxon-name-part-type="genus">Uramya</tp:taxon-name-part></tp:taxon-name></italic> on account of the holotype being too degraded).</comment></tp:nomenclature-citation><tp:nomenclature-citation><tp:taxon-name>
                <tp:taxon-name-part taxon-name-part-type="species">setiventris</tp:taxon-name-part>
              </tp:taxon-name><comment> Wulp, 1890: 129 (<italic><tp:taxon-name><tp:taxon-name-part taxon-name-part-type="genus">Macquartia</tp:taxon-name-part></tp:taxon-name></italic>). Syntypes: 2 males (BMNH and MRSN) [examined by DMW]. Type localities: Mexico: Orizaba (coll. Bellardi in MRSN); Guerrero, Omilteme, 8,000 ft (BMNH).</comment></tp:nomenclature-citation><tp:nomenclature-citation><tp:taxon-name>
                <tp:taxon-name-part taxon-name-part-type="species">sibinivora</tp:taxon-name-part>
              </tp:taxon-name><comment> Guimarães, 1980: 201 (<italic><tp:taxon-name><tp:taxon-name-part taxon-name-part-type="genus">Uramya</tp:taxon-name-part></tp:taxon-name></italic>). Holotype male (MZSP) [examined by DMW]. Type locality: Paraguay, Villarica.</comment></tp:nomenclature-citation><tp:nomenclature-citation><tp:taxon-name>
                <tp:taxon-name-part taxon-name-part-type="species">townsendi</tp:taxon-name-part>
              </tp:taxon-name><comment> Guimarães, 1980: 200 (<italic><tp:taxon-name><tp:taxon-name-part taxon-name-part-type="genus">Uramya</tp:taxon-name-part></tp:taxon-name></italic>). Holotype male (MZSP) [examined by DMW]. Type locality: Brazil, São Paulo, Mogi Guaçu, Fazenda Campininha.</comment></tp:nomenclature-citation><tp:nomenclature-citation><tp:taxon-name>
                <tp:taxon-name-part taxon-name-part-type="species">umbratilis</tp:taxon-name-part>
              </tp:taxon-name><comment> Reinhard, 1935: 164 (<italic><tp:taxon-name><tp:taxon-name-part taxon-name-part-type="genus">Pseudeuantha</tp:taxon-name-part></tp:taxon-name></italic>). Holotype female (USNM) [examined by DMW]. Type locality: USA, Texas, Donna.</comment></tp:nomenclature-citation><tp:nomenclature-citation><tp:taxon-name>
                <tp:taxon-name-part taxon-name-part-type="species">venusta</tp:taxon-name-part>
              </tp:taxon-name><comment> Wulp, 1890: 130 (<italic><tp:taxon-name><tp:taxon-name-part taxon-name-part-type="genus">Macquartia</tp:taxon-name-part></tp:taxon-name></italic>). Syntypes: 6 males (BMNH) [examined by DMW]. Type localities: Mexico, Guerrero, Amula, 6,000 ft. (1 male); Xucumanatlan, 7,000 ft. (5 males).</comment></tp:nomenclature-citation><tp:nomenclature-citation><tp:taxon-name>
                <tp:taxon-name-part taxon-name-part-type="genus">Uramya</tp:taxon-name-part>
              </tp:taxon-name><tp:type-species><tp:taxon-name><tp:taxon-name-part taxon-name-part-type="genus">Uramya</tp:taxon-name-part> <tp:taxon-name-part taxon-name-part-type="species">producta</tp:taxon-name-part></tp:taxon-name></tp:type-species><comment> Robineau-Desvoidy, 1830.</comment></tp:nomenclature-citation></tp:nomenclature-citation-list></tp:nomenclature><tp:treatment-sec sec-type="Description"><title>Description</title><p><bold>Head</bold>: frontal bristles not extending beyond level of pedicel; eyes haired; facial margin not visible in profile; vibrissa arising at level of facial margin; first flagellomere almost reaching facial margin; arista slightly pubescent; facial ridge devoid of bristles; ocellar bristles weak to absent; inner vertical bristles elongate, parallel, in some cases indistiguishable from upper frontal bristles; outer orbitals weak to absent in males, but strong in females; females with two pairs of proclinate orbital bristles.</p><p><bold>Thorax</bold>: chaetotaxy as follows: postsutural supra-alar bristles 3 (2 in <italic><tp:taxon-name><tp:taxon-name-part taxon-name-part-type="genus">U.</tp:taxon-name-part> <tp:taxon-name-part taxon-name-part-type="species">pannosa</tp:taxon-name-part></tp:taxon-name></italic> <bold>sp. nov.</bold>); acrostichal bristles 2:3; dorsocentral bristles 3:3 (4 in <italic><tp:taxon-name><tp:taxon-name-part taxon-name-part-type="genus">U.</tp:taxon-name-part> <tp:taxon-name-part taxon-name-part-type="species">venusta</tp:taxon-name-part></tp:taxon-name></italic>); postpronotal bristles 4 or 5; two strong scutellar marginal bristles (except 3 in <italic><tp:taxon-name><tp:taxon-name-part taxon-name-part-type="genus">U.</tp:taxon-name-part> <tp:taxon-name-part taxon-name-part-type="species">brevicauda</tp:taxon-name-part></tp:taxon-name></italic>); apical scutellar bristles long and decussate; 2–3 katepisternal bristles; propleuron bare; wings smoky gray, in some species with brown markings or bicolored: yellow at base and brownish-black distally; calypters broad, of yellow-amber color, haired marginally; legs black; claws and pulvilli elongate in males.</p><p><bold>Abdomen</bold>: narrowed and elongate, at least twice as long as wide; frequently acutely produced dorsally into a tail-like process; mid-dorsal depression on ST1+2 reaching hind margin of syntergite; T3, T4 and sometimes ST1+2 with one to three pairs of discal bristles; all tergites with marginals. In females, abdomen usually not as elongate as males and with a rounded posterior end.</p></tp:treatment-sec><tp:treatment-sec sec-type="Diagnosis"><title>Diagnosis</title><p><italic><tp:taxon-name><tp:taxon-name-part taxon-name-part-type="genus">Uramya</tp:taxon-name-part></tp:taxon-name></italic> is easily distinguished by the following combination of traits: densely haired eyes; facial carina absent; facial ridge bare; parafacial bare (sometimes with a few black setulae in females); ocellar bristles weak to absent; prosternum bare; postpronotum with 4–5 bristles; 3 postsutural supra-alar bristles (2 in <italic><tp:taxon-name><tp:taxon-name-part taxon-name-part-type="genus">U.</tp:taxon-name-part> <tp:taxon-name-part taxon-name-part-type="species">pannosa</tp:taxon-name-part></tp:taxon-name></italic>); 3 large postsutural dorsocentral bristles (4 in <italic><tp:taxon-name><tp:taxon-name-part taxon-name-part-type="genus">U.</tp:taxon-name-part> <tp:taxon-name-part taxon-name-part-type="species">venusta</tp:taxon-name-part></tp:taxon-name></italic>); metathoracic spiracle fringed with plumose hairs of about equal size along anterior and posterior edges, leaving a V-shaped mid-dorsal opening; scutellum with 3–4 pairs of strong marginal scutellar bristles (1 pair of basal scutellar bristles, 1–2 pairs of lateral bristles, and 1 pair of subapical bristles), excluding a pair of strong, crossed apicals; vein M sharply angled at bend; abdomen subcylindrical (in males often with T5 dorsally produced into a tail-like structure), with 1–2 pairs of median discal bristles on tergites 3 and 4.</p></tp:treatment-sec><tp:treatment-sec sec-type="Distribution"><title>Distribution</title><p>Nearctic and Neotropical (not known from Chile and southern Argentina)</p></tp:treatment-sec><tp:treatment-sec sec-type="Ecology"><title>Ecology</title><p>According to <xref ref-type="bibr" rid="B1644255">Arnaud (1978)</xref> <italic><tp:taxon-name><tp:taxon-name-part taxon-name-part-type="genus">Uramya</tp:taxon-name-part></tp:taxon-name></italic> species parasitize lepidopteran larvae in the families <tp:taxon-name><tp:taxon-name-part taxon-name-part-type="family">Limacodidae</tp:taxon-name-part></tp:taxon-name>, <tp:taxon-name><tp:taxon-name-part taxon-name-part-type="family">Arctiidae</tp:taxon-name-part></tp:taxon-name>, <tp:taxon-name><tp:taxon-name-part taxon-name-part-type="family">Megalopygidae</tp:taxon-name-part></tp:taxon-name> and <tp:taxon-name><tp:taxon-name-part taxon-name-part-type="family">Lasiocampidae</tp:taxon-name-part></tp:taxon-name>. Current data from ACG inventoried larvae confirm this, adding records from the family <tp:taxon-name><tp:taxon-name-part taxon-name-part-type="family">Dalceridae</tp:taxon-name-part></tp:taxon-name>. <italic><tp:taxon-name><tp:taxon-name-part taxon-name-part-type="genus">Uramya</tp:taxon-name-part></tp:taxon-name></italic> puparia are asymmetrical as seen in Fig. <xref ref-type="fig" rid="F1642714">2</xref> (<italic><tp:taxon-name><tp:taxon-name-part taxon-name-part-type="genus">Uramya</tp:taxon-name-part> <tp:taxon-name-part taxon-name-part-type="species">infracta</tp:taxon-name-part></tp:taxon-name></italic> <bold>sp. nov.</bold>).</p></tp:treatment-sec><tp:treatment-sec><!--Section generated to contain objects referenced in tp:taxon-treatment.--><fig id="F1642714" position="float" orientation="portrait"><label>Figure 2.</label><caption><p>Asymmetrical puparium characteristic ofthe genus <italic><tp:taxon-name><tp:taxon-name-part taxon-name-part-type="genus">Uramya</tp:taxon-name-part></tp:taxon-name></italic>, represented here by <italic><tp:taxon-name><tp:taxon-name-part taxon-name-part-type="genus">Uramya</tp:taxon-name-part> <tp:taxon-name-part taxon-name-part-type="species">infracta</tp:taxon-name-part></tp:taxon-name></italic> <bold>sp. nov.</bold> Image voucher in ACG database: 08-SRNP-30125-DHJ462261.jpg.</p></caption><graphic xmlns:xlink="http://www.w3.org/1999/xlink" xlink:href="bdj-05-e9649-g002.jpg" position="float" id="oo_46645.jpg" orientation="portrait" xlink:type="simple"/></fig></tp:treatment-sec><ref-list><ref id="B1644226"><element-citation xmlns:xlink="http://www.w3.org/1999/xlink" publication-type="article" xlink:type="simple"><person-group person-group-type="author"><name name-style="western"><surname>Guimarães</surname><given-names>J. H.</given-names></name></person-group><year>1980</year><article-title>Revision of the South American <tp:taxon-name><tp:taxon-name-part taxon-name-part-type="tribe">Uramyini</tp:taxon-name-part></tp:taxon-name> (<tp:taxon-name><tp:taxon-name-part taxon-name-part-type="order">Diptera</tp:taxon-name-part></tp:taxon-name>, <tp:taxon-name><tp:taxon-name-part taxon-name-part-type="family">Tachinidae</tp:taxon-name-part></tp:taxon-name>)</article-title><source>Papéis Avulsos de Zoologia</source><volume>33</volume><fpage>191</fpage><lpage>219</lpage></element-citation></ref><ref id="B1644255"><element-citation xmlns:xlink="http://www.w3.org/1999/xlink" publication-type="book" xlink:type="simple"><person-group person-group-type="author"><name name-style="western"><surname>Arnaud</surname><given-names>P. H.</given-names></name></person-group><year>1978</year><source>A host-parasite catalog of North American <tp:taxon-name><tp:taxon-name-part taxon-name-part-type="family">Tachinidae</tp:taxon-name-part></tp:taxon-name> (<tp:taxon-name><tp:taxon-name-part taxon-name-part-type="order">Diptera</tp:taxon-name-part></tp:taxon-name>)</source><edition>1319</edition><publisher-name>United States Department of Agriculture</publisher-name><publisher-loc>Washingtom</publisher-loc><size units="page">860</size></element-citation></ref></ref-list></tp:taxon-treatment>
