# Supplementary material for: Nine new species of Uramya Robineau-Desvoidy (Diptera: Tachinidae) from Area de Conservación Guanacaste in northwestern Costa Rica, with a key to their identification
Source: Biodivers Data J. 2017 Mar 7;(5):e9649. doi: 10.3897/BDJ.5.e9649 (PMC5345113; doi:10.3897/BDJ.5.e9649)
Supplement: XML Treatment for Uramya penicillata [file BDJ.5.e9649-treatment10.xml]

<!DOCTYPE tp:taxon-treatment
  PUBLIC "-//TaxonX//DTD Taxonomic Treatment Publishing DTD v0 20100105//EN" "tax-treatment-NSO.dtd">
<tp:taxon-treatment xmlns:tp="http://www.plazi.org/taxpub"><tp:treatment-meta><mixed-citation publication-type="journal"><person-group><name><surname>Fleming</surname><given-names>AJ</given-names></name><name><surname>Wood</surname><given-names>D. Monty</given-names></name><name><surname>Smith</surname><given-names>M. Alex</given-names></name><name><surname>Hallwachs</surname><given-names>Winnie</given-names></name><name><surname>Janzen</surname><given-names>Daniel</given-names></name><name><surname>Dapkey</surname><given-names>Tanya</given-names></name></person-group><article-title>Nine new species of <italic><tp:taxon-name><tp:taxon-name-part taxon-name-part-type="genus">Uramya</tp:taxon-name-part></tp:taxon-name></italic> Robineau-Desvoidy (<tp:taxon-name><tp:taxon-name-part taxon-name-part-type="order">Diptera</tp:taxon-name-part></tp:taxon-name>: <tp:taxon-name><tp:taxon-name-part taxon-name-part-type="family">Tachinidae</tp:taxon-name-part></tp:taxon-name>) from Area de Conservación Guanacaste in northwestern Costa Rica, with a key to their identification</article-title><source>Biodivers Data J</source><day>07</day><month>3</month><year>2017</year><volume>2017</volume><issue>5</issue><pub-id pub-id-type="doi">10.3897/BDJ.5.e9649</pub-id></mixed-citation></tp:treatment-meta><tp:nomenclature><tp:taxon-name><tp:taxon-name-part taxon-name-part-type="genus">Uramya</tp:taxon-name-part> <tp:taxon-name-part taxon-name-part-type="species">penicillata</tp:taxon-name-part><object-id xmlns:xlink="http://www.w3.org/1999/xlink" content-type="zoobank" xlink:type="simple" object-id-type="ZooBank">urn:lsid:zoobank.org:act:0A577F6C-3BF0-44C7-956D-4BB87C453671</object-id></tp:taxon-name><tp:taxon-authority>Fleming &amp; Wood</tp:taxon-authority><tp:taxon-status xmlns:xlink="http://www.w3.org/1999/xlink" xlink:type="simple">sp. n.</tp:taxon-status></tp:nomenclature><tp:treatment-sec sec-type="materials"><title>Materials</title><list list-type="alpha-lower" list-content="occurrences"><list-item><p><bold>Type status:</bold> <named-content xmlns:xlink="http://www.w3.org/1999/xlink" content-type="dwc:typeStatus" xlink:type="simple">Holotype</named-content>. <bold>Occurrence:</bold> occurrenceDetails: <named-content xmlns:xlink="http://www.w3.org/1999/xlink" content-type="dwc:occurrenceDetails" xlink:type="simple"><ext-link ext-link-type="uri" xlink:href="http://janzen.sas.upenn.edu" xlink:type="simple">http://janzen.sas.upenn.edu</ext-link></named-content>; catalogNumber: <named-content xmlns:xlink="http://www.w3.org/1999/xlink" content-type="dwc:catalogNumber" xlink:type="simple">DHJPAR0018604</named-content>; recordedBy: <named-content xmlns:xlink="http://www.w3.org/1999/xlink" content-type="dwc:recordedBy" xlink:type="simple">D.H. Janzen &amp; W. Hallwachs, Manuel Pereira</named-content>; individualID: <named-content xmlns:xlink="http://www.w3.org/1999/xlink" content-type="dwc:individualID" xlink:type="simple">DHJPAR0018604</named-content>; individualCount: <named-content xmlns:xlink="http://www.w3.org/1999/xlink" content-type="dwc:individualCount" xlink:type="simple">1</named-content>; sex: <named-content xmlns:xlink="http://www.w3.org/1999/xlink" content-type="dwc:sex" xlink:type="simple">M</named-content>; lifeStage: <named-content xmlns:xlink="http://www.w3.org/1999/xlink" content-type="dwc:lifeStage" xlink:type="simple">adult</named-content>; preparations: <named-content xmlns:xlink="http://www.w3.org/1999/xlink" content-type="dwc:preparations" xlink:type="simple">pinned</named-content>; otherCatalogNumbers: <named-content xmlns:xlink="http://www.w3.org/1999/xlink" content-type="dwc:otherCatalogNumbers" xlink:type="simple">ASTAI1251-07 ,03-SRNP-23649</named-content>; <bold>Taxon:</bold> scientificName: <named-content xmlns:xlink="http://www.w3.org/1999/xlink" content-type="dwc:scientificName" xlink:type="simple"><italic><tp:taxon-name><tp:taxon-name-part taxon-name-part-type="genus">Uramya</tp:taxon-name-part> <tp:taxon-name-part taxon-name-part-type="species">penicillata</tp:taxon-name-part></tp:taxon-name></italic></named-content>; phylum: <named-content xmlns:xlink="http://www.w3.org/1999/xlink" content-type="dwc:phylum" xlink:type="simple"><tp:taxon-name><tp:taxon-name-part taxon-name-part-type="phylum">Arthropoda</tp:taxon-name-part></tp:taxon-name></named-content>; class: <named-content xmlns:xlink="http://www.w3.org/1999/xlink" content-type="dwc:class" xlink:type="simple"><tp:taxon-name><tp:taxon-name-part taxon-name-part-type="class">Insecta</tp:taxon-name-part></tp:taxon-name></named-content>; order: <named-content xmlns:xlink="http://www.w3.org/1999/xlink" content-type="dwc:order" xlink:type="simple"><tp:taxon-name><tp:taxon-name-part taxon-name-part-type="order">Diptera</tp:taxon-name-part></tp:taxon-name></named-content>; family: <named-content xmlns:xlink="http://www.w3.org/1999/xlink" content-type="dwc:family" xlink:type="simple"><tp:taxon-name><tp:taxon-name-part taxon-name-part-type="family">Tachinidae</tp:taxon-name-part></tp:taxon-name></named-content>; genus: <named-content xmlns:xlink="http://www.w3.org/1999/xlink" content-type="dwc:genus" xlink:type="simple"><tp:taxon-name><tp:taxon-name-part taxon-name-part-type="genus">Uramya</tp:taxon-name-part></tp:taxon-name></named-content>; specificEpithet: <named-content xmlns:xlink="http://www.w3.org/1999/xlink" content-type="dwc:specificEpithet" xlink:type="simple"><italic><tp:taxon-name><tp:taxon-name-part taxon-name-part-type="species">penicillata</tp:taxon-name-part></tp:taxon-name></italic></named-content>; scientificNameAuthorship: <named-content xmlns:xlink="http://www.w3.org/1999/xlink" content-type="dwc:scientificNameAuthorship" xlink:type="simple">Fleming &amp; Wood</named-content>; <bold>Location:</bold> continent: <named-content xmlns:xlink="http://www.w3.org/1999/xlink" content-type="dwc:continent" xlink:type="simple">Central America</named-content>; country: <named-content xmlns:xlink="http://www.w3.org/1999/xlink" content-type="dwc:country" xlink:type="simple">Costa Rica</named-content>; countryCode: <named-content xmlns:xlink="http://www.w3.org/1999/xlink" content-type="dwc:countryCode" xlink:type="simple">CR</named-content>; stateProvince: <named-content xmlns:xlink="http://www.w3.org/1999/xlink" content-type="dwc:stateProvince" xlink:type="simple">Guanacaste</named-content>; county: <named-content xmlns:xlink="http://www.w3.org/1999/xlink" content-type="dwc:county" xlink:type="simple">Area de Conservación Guanacaste</named-content>; locality: <named-content xmlns:xlink="http://www.w3.org/1999/xlink" content-type="dwc:locality" xlink:type="simple">Sector Cacao</named-content>; verbatimLocality: <named-content xmlns:xlink="http://www.w3.org/1999/xlink" content-type="dwc:verbatimLocality" xlink:type="simple">Sendero Cima</named-content>; verbatimElevation: <named-content xmlns:xlink="http://www.w3.org/1999/xlink" content-type="dwc:verbatimElevation" xlink:type="simple">1460</named-content>; verbatimLatitude: <named-content xmlns:xlink="http://www.w3.org/1999/xlink" content-type="dwc:verbatimLatitude" xlink:type="simple">10.933</named-content>; verbatimLongitude: <named-content xmlns:xlink="http://www.w3.org/1999/xlink" content-type="dwc:verbatimLongitude" xlink:type="simple">-85.457</named-content>; verbatimCoordinateSystem: <named-content xmlns:xlink="http://www.w3.org/1999/xlink" content-type="dwc:verbatimCoordinateSystem" xlink:type="simple">Decimal</named-content>; decimalLatitude: <named-content xmlns:xlink="http://www.w3.org/1999/xlink" content-type="dwc:decimalLatitude" xlink:type="simple">10.933</named-content>; decimalLongitude: <named-content xmlns:xlink="http://www.w3.org/1999/xlink" content-type="dwc:decimalLongitude" xlink:type="simple">-85.457</named-content>; <bold>Identification:</bold> identifiedBy: <named-content xmlns:xlink="http://www.w3.org/1999/xlink" content-type="dwc:identifiedBy" xlink:type="simple">AJ Fleming</named-content>; dateIdentified: <named-content xmlns:xlink="http://www.w3.org/1999/xlink" content-type="dwc:dateIdentified" xlink:type="simple">2015</named-content>; <bold>Event:</bold> samplingProtocol: <named-content xmlns:xlink="http://www.w3.org/1999/xlink" content-type="dwc:samplingProtocol" xlink:type="simple">reared from caterpillar of <italic><tp:taxon-name><tp:taxon-name-part taxon-name-part-type="genus">Isochaetes</tp:taxon-name-part> <tp:taxon-name-part taxon-name-part-type="species">dwagsi</tp:taxon-name-part></tp:taxon-name></italic> (<tp:taxon-name><tp:taxon-name-part taxon-name-part-type="family">Limacodidae</tp:taxon-name-part></tp:taxon-name>)</named-content>; verbatimEventDate: <named-content xmlns:xlink="http://www.w3.org/1999/xlink" content-type="dwc:verbatimEventDate" xlink:type="simple">Dec-02-2003</named-content>; <bold>Record Level:</bold> language: <named-content xmlns:xlink="http://www.w3.org/1999/xlink" content-type="dwc:language" xlink:type="simple">en</named-content>; institutionCode: <named-content xmlns:xlink="http://www.w3.org/1999/xlink" content-type="dwc:institutionCode" xlink:type="simple">CNC</named-content>; collectionCode: <named-content xmlns:xlink="http://www.w3.org/1999/xlink" content-type="dwc:collectionCode" xlink:type="simple">Insects</named-content>; basisOfRecord: <named-content xmlns:xlink="http://www.w3.org/1999/xlink" content-type="dwc:basisOfRecord" xlink:type="simple">Pinned Specimen</named-content></p></list-item></list></tp:treatment-sec><tp:treatment-sec sec-type="Description"><title>Description</title><p><bold>Male</bold> (Fig. <xref ref-type="fig" rid="F1643524">17</xref>): 10 mm. <bold>Head</bold> (Fig. <xref ref-type="fig" rid="F1643524">17</xref><xref ref-type="fig" rid="F1643536">b</xref>): antenna: pedicel orange; arista light brown and minutely pubescent; fronto-orbital plate, parafacial and gena brassy pollinose; gena with few fine hairs along lower margin; facial ridge darkened; frontogenal suture black. <bold>Thorax</bold> (Fig. <xref ref-type="fig" rid="F1643524">17</xref><xref ref-type="fig" rid="F1643535">a</xref>, <xref ref-type="fig" rid="F1643537">c</xref>): entirely gray pollinose; surfaces of dorsum of thorax and scutellum covered with conspicuous short black hairs; sternopleura, hypopleura, pteropleura, and ventral surface of abdomen yellow-white pilose; 2 katepisternal bristles; 3 postsutural supra-alar bristles, 2nd postsutural supra-alar 4X as long as 1st postsutural supra-alar; postpronotum bearing fine black hairs and anepisternum with fine yellow-white hairs; scutellum bearing two pairs of discal bristles; underside of scutellum bearing a tuft of black hairs near basal marginal bristle. Legs: coxae and femora of reddish ground color, tibiae with yellow ground color; femora covered in long black hairs interspersed among darker hairs and bristles; tarsi all black. Wings: smoky gray translucent; veins not infuscate. <bold>Abdomen</bold> (Fig. <xref ref-type="fig" rid="F1643524">17</xref><xref ref-type="fig" rid="F1643535">a</xref>): 1 pair of median marginal bristles on ST1+2, a row of marginal bristles on T3, T4 and T5; median discal bristles on T3, T4 and T5; ground color of abdomen black, with transverse bands of silver pollen on anterior half of T3, T4, and T5; underside of abdomen entirely covered in silver pollinosity. <bold>Terminalia</bold>: damage to the holotype by scavengers made the terminalia unavailable; however, other diagnostic characters are sufficient to define the species.</p><p><bold>Female</bold>: Unknown.</p></tp:treatment-sec><tp:treatment-sec sec-type="Diagnosis"><title>Diagnosis</title><p><italic><tp:taxon-name><tp:taxon-name-part taxon-name-part-type="genus">Uramya</tp:taxon-name-part> <tp:taxon-name-part taxon-name-part-type="species">penicillata</tp:taxon-name-part></tp:taxon-name></italic> is distinguished from all other Neotropical species of <italic><tp:taxon-name><tp:taxon-name-part taxon-name-part-type="genus">Uramya</tp:taxon-name-part></tp:taxon-name></italic> by the following combination of traits: light colored pedicel, 3 postsutural supra-alar bristles, the first of which is 4X smaller than the second, underside of scutellum with a tuft of black hairs near basal marginal bristle, rows of marginal bristles on T3 and T4, and transverse bands of silver pollinosity extending across tergites to underside of abdomen.</p></tp:treatment-sec><tp:treatment-sec sec-type="Etymology"><title>Etymology</title><p>The species epithet is derived from the Latin noun “<italic>penicillus</italic>”, for paintbrush, in reference to the brush-like tuft of hairs present along the underside of the scutellum in this species.</p></tp:treatment-sec><tp:treatment-sec sec-type="Distribution"><title>Distribution</title><p>Costa Rica, ACG (Prov. Guanacaste), 1460 m</p></tp:treatment-sec><tp:treatment-sec sec-type="Ecology"><title>Ecology</title><p><italic><tp:taxon-name><tp:taxon-name-part taxon-name-part-type="genus">Uramya</tp:taxon-name-part> <tp:taxon-name-part taxon-name-part-type="species">penicillata</tp:taxon-name-part></tp:taxon-name></italic> has been reared only once, from an <italic><tp:taxon-name><tp:taxon-name-part taxon-name-part-type="genus">Isochaetes</tp:taxon-name-part> <tp:taxon-name-part taxon-name-part-type="species">dwagsi</tp:taxon-name-part></tp:taxon-name></italic> Corrales &amp; Epstein (<tp:taxon-name><tp:taxon-name-part taxon-name-part-type="family">Limacodidae</tp:taxon-name-part></tp:taxon-name>) caterpillar found in cloud forest. <italic><tp:taxon-name><tp:taxon-name-part taxon-name-part-type="genus">Isochaetes</tp:taxon-name-part> <tp:taxon-name-part taxon-name-part-type="species">dwagsi</tp:taxon-name-part></tp:taxon-name></italic> has been reared 503 times from sibling and non-sibling groups in ACG.</p></tp:treatment-sec><tp:treatment-sec><!--Section generated to contain objects referenced in tp:taxon-treatment.--><fig-group id="F1643524" position="float" orientation="portrait"><caption><p><italic><tp:taxon-name><tp:taxon-name-part taxon-name-part-type="genus">Uramya</tp:taxon-name-part> <tp:taxon-name-part taxon-name-part-type="species">penicillata</tp:taxon-name-part></tp:taxon-name></italic> <bold>sp. nov.</bold>; <bold>a-c</bold>: holotype male; voucher n. DHJPAR0018604.</p></caption><fig id="F1643535" position="float" orientation="portrait"><label>Figure 17a.</label><caption><p>habitus in dorsal view</p></caption><graphic xmlns:xlink="http://www.w3.org/1999/xlink" xlink:href="bdj-05-e9649-g017_a.jpg" xlink:type="simple" position="float" orientation="portrait" id="oo_46755.jpg"/></fig><fig id="F1643536" position="float" orientation="portrait"><label>Figure 17b.</label><caption><p>head in frontal view</p></caption><graphic xmlns:xlink="http://www.w3.org/1999/xlink" xlink:href="bdj-05-e9649-g017_b.jpg" xlink:type="simple" position="float" orientation="portrait" id="oo_46753.jpg"/></fig><fig id="F1643537" position="float" orientation="portrait"><label>Figure 17c.</label><caption><p>habitus in lateral view</p></caption><graphic xmlns:xlink="http://www.w3.org/1999/xlink" xlink:href="bdj-05-e9649-g017_c.jpg" xlink:type="simple" position="float" orientation="portrait" id="oo_46754.jpg"/></fig></fig-group><fig id="F1643536" position="float" orientation="portrait"><label>Figure 17b.</label><caption><p>head in frontal view</p></caption><graphic xmlns:xlink="http://www.w3.org/1999/xlink" xlink:href="bdj-05-e9649-g017_b.jpg" xlink:type="simple" position="float" orientation="portrait" id="oo_46753.jpg"/></fig><fig id="F1643535" position="float" orientation="portrait"><label>Figure 17a.</label><caption><p>habitus in dorsal view</p></caption><graphic xmlns:xlink="http://www.w3.org/1999/xlink" xlink:href="bdj-05-e9649-g017_a.jpg" xlink:type="simple" position="float" orientation="portrait" id="oo_46755.jpg"/></fig><fig id="F1643537" position="float" orientation="portrait"><label>Figure 17c.</label><caption><p>habitus in lateral view</p></caption><graphic xmlns:xlink="http://www.w3.org/1999/xlink" xlink:href="bdj-05-e9649-g017_c.jpg" xlink:type="simple" position="float" orientation="portrait" id="oo_46754.jpg"/></fig></tp:treatment-sec></tp:taxon-treatment>
